# Supplementary material for: The effects of familiarity on escape responses in the Trinidadian guppy (Poecilia reticulata)
Source: PeerJ. 2017 Oct 11;5:e3899. doi: 10.7717/peerj.3899 (PMC5640977; doi:10.7717/peerj.3899)
Supplement: Supplemental Information 3 [file peerj-05-3899-s003.r]

#script created by HW
# calculate Wilcoxon test for responsivness


r<-read.csv("responsiveness.csv", header=T)

names(r)

str(r)

r$new_variable<-as.numeric(r$new_variable)
r$response<-as.numeric(r$response)


# wilcoxon requires that x and x must be numeric
#add two new variables
# familiar==1
# unfamiliar==0


wilcox.test(r$new_variable,r$response, exact=TRUE,conf.int=TRUE)


##    Wilcoxon rank sum test with continuity correction

## data:  r$new_variable and r$response
## W = 451.5, p-value = 2.342e-05
## alternative hypothesis: true location shift is not equal to 0
##        95 percent confidence interval:
##            -1.000030e+00 -8.722424e-06
##            sample estimates:
##          difference in location 
##              -0.9999894 
